# Supplementary material for: Correlation of genetic alterations by whole-exome sequencing with clinical outcomes of glioblastoma patients from the Lebanese population
Source: PLoS One. 2020 Nov 25;15(11):e0242793. doi: 10.1371/journal.pone.0242793 (PMC7688136; doi:10.1371/journal.pone.0242793)
Supplement: S2 Table — Note that “Nonstop_Mutation” and “Translation_Start_Site” were not included in downstream analysis. (XLSX) [file pone.0242793.s002.xlsx]

## Sheet: Sheet1
Tumor Sample Barcode	Frame Shift Del	Frame Shift Ins	In Frame Del	In Frame Ins	Missense Mutation	Nonsense Mutation	Nonstop Mutation	Splice Site	Translation Start Site	Total
GBM-34 filtered	238	161	105	65	15815	673	17	480	15	17569
GBM-19 filtered	158	242	131	90	14231	510	14	174	16	15566
GBM-21 filtered	398	105	179	93	11154	232	10	224	7	12402
GBM-2 filtered	156	102	172	116	10477	101	14	81	13	11232
GBM-32 filtered	136	105	171	109	10265	116	10	90	11	11013
GBM-9 filtered	139	97	163	103	10240	102	13	123	17	10997
GBM-1 filtered	171	103	150	101	10232	116	14	76	12	10975
GBM-83 filtered	151	117	179	104	10115	93	9	99	14	10881
GBM-15 filtered	138	91	177	98	10043	105	13	69	13	10747
GBM-10 filtered	146	97	171	108	9858	82	11	102	17	10592
GBM-54 filtered	191	89	148	98	9735	113	19	95	10	10498
GBM-45 filtered	167	101	152	98	9682	121	16	98	12	10447
GBM-13 filtered	129	80	163	98	9726	92	16	95	15	10414
GBM-51 filtered	130	87	131	88	9734	106	14	99	17	10406
GBM-14 filtered	146	105	148	84	9674	94	10	90	15	10366
GBM-38 filtered	140	99	162	97	9615	95	11	106	12	10337
GBM-53 filtered	169	80	140	80	9520	140	10	98	10	10247
GBM-29 filtered	216	114	167	94	9389	137	12	87	14	10230
GBM-35 filtered	138	104	150	84	9494	96	10	82	14	10172
GBM-8 filtered	119	97	144	90	9444	102	12	77	9	10094
GBM-48 filtered	133	94	142	106	9361	96	15	78	15	10040
GBM-59 filtered	146	90	146	82	9267	124	15	79	13	9962
GBM-17 filtered	131	90	157	103	9198	93	11	75	10	9868
GBM-80 filtered	130	86	147	104	9177	88	11	88	13	9844
GBM-5 filtered	167	97	137	93	8966	101	15	107	14	9697
GBM-47 filtered	175	70	136	95	8917	92	13	94	14	9606
GBM-39 filtered	116	85	146	89	8945	102	12	71	11	9577
GBM-44 filtered	161	105	143	94	8842	103	11	107	11	9577
GBM-76 filtered	124	89	141	86	8958	83	9	78	9	9577
GBM-58 filtered	261	73	167	82	8636	206	8	130	10	9573
GBM-12 filtered	153	88	113	78	8851	132	12	76	10	9513
GBM-16 filtered	211	106	145	89	8770	107	10	56	11	9505
GBM-6 filtered	155	87	137	100	8768	98	10	82	11	9448
GBM-40 filtered	138	87	156	82	8768	81	10	83	12	9417
GBM-25 filtered	116	84	143	90	8747	90	11	91	15	9387
GBM-41 filtered	177	99	138	95	8675	96	9	75	12	9376
GBM-46 filtered	130	77	127	87	8690	83	12	87	11	9304
GBM-33 filtered	115	90	134	89	8670	88	12	80	9	9287
GBM-23 filtered	130	85	128	93	8609	96	12	97	10	9260
GBM-30 filtered	134	72	115	81	8626	97	12	79	8	9224
GBM-31 filtered	168	80	114	68	8508	124	11	97	16	9186
GBM-60 filtered	408	71	192	98	8035	117	8	113	10	9052
GBM-50 filtered	125	80	123	93	8417	82	14	86	10	9030
GBM-65 filtered	137	81	123	79	8366	84	8	70	8	8956
GBM-7 filtered	135	84	122	86	8316	95	10	67	14	8929
GBM-27 filtered	165	74	98	76	8162	96	10	81	13	8775
GBM-43 filtered	99	74	118	83	8211	87	10	69	7	8758
GBM-24 filtered	134	81	103	65	7995	111	12	74	10	8585
GBM-79 filtered	171	78	107	63	7601	112	9	78	11	8230
GBM-74 filtered	100	68	98	65	7126	80	7	61	13	7618
GBM-63 filtered	132	72	71	56	6588	81	12	91	13	7116
GBM-18 filtered	113	56	106	57	6028	89	7	57	6	6519
GBM-68 filtered	162	50	90	47	5916	86	8	81	3	6443
GBM-71 filtered	158	72	76	43	5625	131	9	76	5	6195
GBM-73 filtered	94	70	66	42	5321	65	9	65	9	5741
GBM-49 filtered	111	52	74	40	5234	74	7	78	6	5676
GBM-56 filtered	103	51	77	42	5189	69	7	57	8	5603
GBM-82 filtered	94	50	72	33	4802	59	4	53	9	5176
GBM-64 filtered	97	57	66	46	4620	71	4	42	6	5009
GBM-77 filtered	65	57	70	45	4368	53	6	45	7	4716
